# Supplementary material for: Cheminformatics-Based Study Identifies Potential Ebola VP40 Inhibitors
Source: Int J Mol Sci. 2023 Mar 27;24(7):6298. doi: 10.3390/ijms24076298 (PMC10094735; doi:10.3390/ijms24076298)
Supplement: Supplementary file 1 [file ijms-24-06298-s001.zip]

Archive with 1 entries (1 files):
- ijms-2280369-supplementary.pdf
